# Supplementary material for: Non-Toxic Metabolic Management of Metastatic Cancer in VM Mice: Novel Combination of Ketogenic Diet, Ketone Supplementation, and Hyperbaric Oxygen Therapy
Source: PLoS One. 2015 Jun 10;10(6):e0127407. doi: 10.1371/journal.pone.0127407 (PMC4464523; doi:10.1371/journal.pone.0127407)
Supplement: S3 File — (XLSX) [file pone.0127407.s003.xlsx]

## Sheet: Data
Survival (days)						3 Week Brain Metastasis (ROI) (Bioluminescence, photons/sec)						3 Week Lungs Metastasis (ROI) (Bioluminescence, photons/sec)						3 Week Liver Metastasis (ROI) (Bioluminescence, photons/sec)						3 Week Organ Metastasis Ex Vivo (Bioluminescence, photons/sec)
Subject #	SD	KD	KD+KE	KD+KE+HBOT		Subject #	Control	KD	KD+KE	KD+KE+HBOT		Subject #	Control	KD	KD+KE	KD+KE+HBOT		Subject #	Control	KD	KD+KE	KD+KE+HBOT			Brain		Lungs		Liver		Kidneys		Spleen		Adipose
#1	25	67	39	44		#1	473000	20600	19960	17800		#1	792000	4050	58730	91000		#1	4260000	245000	1842400	2230000		Subject #	Control	KD+KE+HBOT	Control	KD+KE+HBOT	Control	KD+KE+HBOT	Control	KD+KE+HBOT	Control	KD+KE+HBOT	Control	KD+KE+HBOT
#2	23	29	45	32		#2	47700	56200	21884	14400		#2	104000	155000	40750	47500		#2	1950000	2720000	951300	1060000		#1	4734	1053	1644000	962	1985000	2827	50350	203.2	34510	1197	1290000	849.6
#3	22	29	43	36		#3	53400	27100	20936	13300		#3	324000	128000	6374	48000		#3	4290000	2140000	117780	747000		#2	338.1	963.6	44620	1116	328400	5902	1670	792.7	10830	180.7	2400000	686.4
#4	25	53	48	32		#4	47000	8170	22540	9500		#4	80100	4660	14805	3070		#4	1440000	197000	557400	83200		#3	70100	871.3	10800000	1507	6310000	3459	553300	858.7	210300	712.6	5230000	172600
#5	44	44	56	45		#5	5290	6780	28357	7220		#5	4220	8380	51759	4210		#5	58800	495000	1959600	106000		#4	246.5	894.2	104600	1483	399700	3105	41280	1230	7717	526.6	1100000	1612
#6	45	57	64	45		#6	4320	9070	34610	5560		#6	2250	5120	41918	3410		#6	30000	588000	899100	42900		#5	7406	427.4	3188000	499.6	1588000	916.2	93430	684.6	77230	16.73	664000	326.7
#7	34	37	66	35		#7	7960	8340	7778	9710		#7	15600	18900	9592	4450		#7	286000	633000	327700	172000		#6	2682	404.9	6575	471	97340	388.7	11880	323.2	34250	309.1	123000	259
#8	49			56		#8	8310		7136	3720		#8	3750		4579	1430		#8	45500		68880	9070		#7	685.5	1133	1064000	271.2	980000	1325	191200	1302	66300	916.3	2190000	549.8
#9	35			64		#9	5050			6830		#9	6090			2250		#9	293000			25200		#8	16320		669500		1187000		30470		16060
#10	49			84		#10	5950			1210		#10	13700			1200		#10	852000			14700		#9	928.4		2132		81450		898400		536400
#11	20			97		#11	20400			1130		#11	36500			1070		#11	460000			4140
#12	15			108		#12				1100		#12				313		#12				4330
#13	19			91		#13				3530		#13				13500		#13				3490
#14				74		#14				3990		#14				1230		#14				4910
#15				112		#15				1640		#15				801		#15				3090
#16				66		#16				870		#16				320		#16				14600
#17				56		#17				1060		#17				513		#17				2730
Whole Animal Bioluminescence (photons/sec), (groups shown while ≥50% animals still alive)
Week	Control (SD)													KD							KD+KE							KD+KE+HBOT
1	16039000	14128000	18045000	17063000	15676000	16112000	14706000	10506000	13648000	1952000	10328000	2760000	10400000	13390000	2371000	6801000	8711000	4139000	6758000	71171000	20407000	24619000	23480000	23479000	1607000	14079000	8256000	472537	155700	321460	243820	120041	82136	8716000	8198000	6580000	10610000	7717000	16330000	13250000	448700	5694000	7664000	2943000
2	4111000	9751000	22553000	8601000	5238000	6116000	9952000	5744100	4088600	6580000	10328000	10300000	13400000	3680000	4718100	4607000	4516000	850600	7537000	4416000	12326000	10107000	12098000	4566000	6295000	13459000	9644000	47565	100061	119920	182189	52603	356770	5987000	6824000	6876000	2909000	8599000	6997000	5465000	313700	14770	7508000	7525000
3	14500000	25800000	19300000	12800000	1050000	421000	4840000	991000	4640000					853000	12900000	7220000	1510000	1570000	2200000	3840000	6250000	6240000	320000	1700000	18000000	1750000	606000	1695100	4706000	1109300	608030	3955000	367240	107240	26213	108360	24960	48144	39904	126354	69493
4														35660	30331000	53670000	1697300	719800			6054000	9378000	3787000	4660000	5203000	234200	637700	107878	55662	44032	15974	20637	269430	3258000	26680000	9114000	963400	906700	1195000	412300
5														127380			4111000	8269000	2820400	17865000	19924000	3416000	5221000	3346400	7753000	414620	379100	7316000	2741200	2093300	538220	42830	16395	22711	47530	24550	559340	328440
6																					27980000	3708000	19140000	6023000				30708	41096	18531	17220	1467360	1554520	5194000		10660000		10750000	1958000	1580000
7																												70770	90240	17042000	574610	34240	36820	49518	27405	2165800	1463300
8
9
10
Subject #	#1	#2	#3	#4	#5	#6	#7	#8	#9	#10	#11	#12	#13	#1	#2	#3	#4	#5	#6	#7	#1	#2	#3	#4	#5	#6	#7	#1	#2	#3	#4	#5	#6	#7	#8	#9	#10	#11	#12	#13	#14	#15	#16	#17
Day 7 Blood Glucose (mg/dL)						Day 7 Blood BHB (mM)						Day 7 Percent of Initial Body Weight (g)
Subject #	Control	KD	KD+KE	KD+KE+HBOT		Subject	Control	KD	KD+KE	KD+KE+HBOT		Subject #	Control	KD	KD+KE	KD+KE+HBOT
#1	146	129	45	128		#1	0	0	2.3	0.5		#1	104.457	96.1194	78.344	95.8621
#2	129	132	26	120		#2	0	0.2	3.8	0.4		#2	104.202	98.2558	64.4068	95.2381
#3	149	136	34	126		#3	0	0.2	3.3	0.8		#3	98.6034	98.4848	76.1745	96.9925
#4	117	133	50	119		#4	0	0	1.4	1.3		#4	95.8005	101.983	84.1936	101.21
#5	133	125	70	135		#5	0	0	1	1.7		#5	102.174	93.5065	82.5153	98.0843
#6	160	133	31	119		#6	0	0.2	3.9	1.1		#6	101.028	90.6593	77.7778	101.504
#7	178	140	47	134		#7	0.1	0.2	3.2	1.5		#7	103.476	114.861	67.9758	92.8082
#8	185			150		#8	0			1.3		#8	103.768		67.59	120.513
#9	175			170		#9	0			1.2		#9	99.6454			90.1818
#10				162		#10				1.1		#10	102.55			95.9108
#11				170		#11				1.1		#11	115.385			100.781
#12				184		#12				1.2		#12	98.0989			102.575
#13				201		#13				0.8		#13	99.2032			100.787
#14				179		#14				0.7		#14				88.7324
#15				158		#15				0.9		#15				89.4558
#16				144		#16				0.7		#16				113.41
#17				207		#17				0.6		#17				91.6409
Percent of Initial Body Weight
Week	SD													KD							KD+KE							KD+KE+HBOT
0	100	100	100	100	100	100	100	100	100	100	100	100	100	100	100	100	100	100	100	100	100	100	100	100	100	100	100	100	100	100	100	100	100	100	100	100	100	100	100	100	100	100	100	100
1	104.457	104.202	98.6034	95.8005	102.174	101.028	103.476	103.768	99.6454	102.55	115.385	98.0989	99.2032	96.1194	98.2558	98.4848	101.983	93.5065	90.6593	114.861	78.344	64.4068	76.1745	84.1936	82.5153	67.9758	67.59	95.8621	95.2381	96.9925	101.21	98.0843	101.504	92.8082	120.513	90.1818	95.9108	100.781	102.575	100.787	88.7324	89.4558	113.41	91.6409
2	96.3788	97.1989	99.162	97.9003	101.553	98.9717	100.267	104.058	98.227	101.983	122.172	108.365	111.155	94.0298	93.6047	94.2424	99.4334	92.987	87.6374	106.811	72.6115	61.6949	67.7852	73.5484	80.9816	58.9124	58.1718	96.8966	97.2789	98.4962	105.645	101.149	107.895	100.343	119.658	101.818	97.3978	102.344	107.725	107.48	91.1972	98.9796	104.598	98.452
3	97.7716	91.3165	95.5307	95.8005	98.7578	97.6864	98.6631	101.739	102.482	100				94.9254	87.2093	91.5152	99.1501	83.6364	88.7363	108.359	80.8917	75.5932	80.2013	85.8064	89.8773	75.5287	73.4072	95.5172	95.5782	97.7444	108.064	102.682	106.767	99.3151	114.103	95.2727	103.718	111.719	112.446	110.236	96.1268	103.742	104.215	99.6904
4														92.8358			94.9009	86.2338	88.1868	103.715	82.8025	77.9661	86.2416	82.9032	92.3313	84.8943	81.1634	101.034	88.7755	96.2406	105.645	104.215	106.391	97.6027	110.684	97.4545	101.487	108.984	109.013	109.449	96.831	102.381	100.766	98.7616
5														92.2388			96.6006	88.052	90.1099	104.334	74.5223	76.6102	84.8993	88.0645	90.4908	91.2387	84.4875	98.2759		83.0827		98.0843	107.519			104.727	102.231	109.766	111.159	110.236	98.9437	104.082	99.2337	99.0712
6																						75.2542		97.4193	87.7301	96.6767	92.5208	88.6207				101.916	109.398			105.091	102.602	109.375	114.163	111.024	100.704	104.762	98.4674	100.929
7																																				105.818	103.346	112.5	121.03	111.024	102.817	105.782	97.318	91.6409
Subject #	#1	#2	#3	#4	#5	#6	#7	#8	#9	#10	#11	#12	#13	#1	#2	#3	#4	#5	#6	#7	#1	#2	#3	#4	#5	#6	#7	#1	#2	#3	#4	#5	#6	#7	#8	#9	#10	#11	#12	#13	#14	#15	#16	#17
Viability (Average Fluorescence Intensity Units, ≥10 frames/rep)									Proliferation (Cells/mL)
	Percent Live			Percent Dead					Time (hrs)	25mM glu			15mM glu			3mM glu			25mM glu + HBOT			15mM glu + HBOT			3mM glu + HBOT			25mM glu + HB			3Mm glu + βHB + HBOT
Treatment	Rep 1	Rep 2	Rep 3	Rep 1	Rep 2	Rep 3			0	50000	50000	50000	50000	50000	50000	50000	50000	50000	50000	50000	50000	50000	50000	50000	50000	50000	50000	50000	50000	50000	50000	50000	50000
Control	2.83	4.46	2.98	97.17	95.54	97.02			24	184000	216000	188000	156000	164000	176000	132000	132000	124000	132000	160000	124000	152000	132000	144000	100000	84000	108000	116000	128000	128000	68000	60000	52000
LG	83.22	79.55	71.3	16.78	20.45	28.7			48	280000	268000	368000	232000	228000	188000	144000	160000	168000	200000	220000	168000	144000	180000	132000	136000	112000	124000	136000	160000	140000	80000	72000	76000
BHB	82.96	84.12	86.43	17.04	15.88	13.57			72	404000	424000	420000	356000	296000	380000	272000	320000	260000	244000	236000	236000	224000	196000	156000	156000	156000	148000	300000	348000	288000	116000	68000	108000
HBOT	95.63	92.81	94.35	4.37	7.19	5.65			96	508000	732000	636000	340000	304000	428000	196000	208000	248000	296000	276000	328000	280000	260000	272000	232000	212000	220000	408000	436000	412000	132000	112000	144000
LG+BHB+HBOT	45.75	65.15	68	54.26	34.82	32			Rep #	1	2	3	1	2	3	1	2	3	1	2	3	1	2	3	1	2	3	1	2	3	1	2	3
ROS Production (Average Flourescence Intensity Units, ≥10 frames/rep)							Vascularization (Average # vessels/frame, ≥10 frames/animal)
	Control	LG	HB	HBOT	LG+HB+HBOT		Subject #	Control	KD+KE+HBOT
Rep 1	190.1	187.3	181.2	280.6	316.1		#1	24.875	1.66667
Rep 2	236	185.5	200.3	307.7	308.2		#2	26.7273	0
Rep 3	200.9	196.9	194.1	327.5	300.8		#3	0	2
							#4	47.2	9
							#5	10.75	2
							#6	3	1
							#7	5.8
							#8	52
